# Supplementary material for: A Novel Chemotherapy Combination to Enhance Proteotoxic Cell Death in Hepatocellular Carcinoma Experimental Models Without Killing Non-Cancer Cells
Source: Int J Mol Sci. 2025 Jul 12;26(14):6699. doi: 10.3390/ijms26146699 (PMC12294793; doi:10.3390/ijms26146699)
Supplement: Supplementary file 1 [file ijms-26-06699-s001.zip]

Archive with 2 entries (2 files):
- Supplementary Figures.pdf
- Uncropped Western Blots.pdf
